# Supplementary material for: Clonality, inbreeding, and hybridization in two extremotolerant black yeasts
Source: Gigascience. 2022 Oct 6;11:giac095. doi: 10.1093/gigascience/giac095 (PMC9535773; doi:10.1093/gigascience/giac095)
Supplement: giac095_Supplemental_Files [file giac095_supplemental_files.zip]

Archive with 7 entries (7 files):
- FigS1.png
- FigS2.png
- FigS3.png
- FigS4.rev1.pdf
- FigS5.rev1.pdf
- SupplementalTableS1.xlsx
- SupplementalTableS2.xlsx
