# Supplementary material for: Clonality, inbreeding, and hybridization in two extremotolerant black yeasts
Source: Gigascience. 2022 Oct 6;11:giac095. doi: 10.1093/gigascience/giac095 (PMC9535773; doi:10.1093/gigascience/giac095)
Supplement: giac095_Supplemental_Files [file giac095_supplemental_files.zip › SupplementalTableS1.xlsx]

## Sheet: HwStatistics
Violin plots (right) show the distribution of values in each corresponding column (below).
Genome number	Ploidy	Coverage	Genome assembly size (Mbp)	Number of contigs	Contig N50	GC content (%)	CDS total length (Mbp)	CDS total length (% of genome)	Gene models (n)	Exons per gene (average)	Intron average length (bp)	Complete BUSCOs *	Complete and single-copy BUSCOs	Complete and duplicated BUSCOs	Fragmented BUSCOs	Missing BUSCOs	Total SNP density (SNPs per total genome size)	Heterozygous SNP density (SNPs per total genome size)
1	1	1007.89	25.1983	461	156051	0.534742	14.2797	0.566694	9250	2.35751	93	0.961	0.96	0.001	0.007	0.032	0.0457212	6.63139e-05
2	1	324.681	25.787	681	129038	0.535657	14.2745	0.553556	9242	2.37719	97	0.958	0.956	0.002	0.007	0.035	0.0317689	0.00016772
3	1	1265.62	26.3498	703	162593	0.534838	14.3915	0.54617	9312	2.39315	98	0.957	0.955	0.002	0.007	0.036	0.0306956	0.000217535
4	2	187.618	49.0946	3530	28427	0.536149	27.9617	0.569547	19188	2.20872	97	0.928	0.115	0.813	0.032	0.04	0.0288781	0.0265985
5	2	615.704	48.9743	3856	25293	0.535726	27.7771	0.567178	19240	2.19304	99	0.934	0.175	0.759	0.034	0.032	0.0260314	0.0258481
6	2	542.399	49.1041	3686	26299	0.535892	27.9241	0.568671	19237	2.20112	99	0.931	0.15	0.781	0.036	0.033	0.0259517	0.0258856
7	2	366.14	49.2408	3610	27664	0.535709	27.9695	0.568016	19115	2.20973	99	0.936	0.135	0.801	0.031	0.033	0.0260074	0.025826
8	2	557.909	50.1168	3934	27929	0.534027	27.6541	0.551793	19025	2.18602	93	0.948	0.195	0.753	0.025	0.027	0.0359065	0.0267043
9	1	1046.56	26.7198	901	114055	0.532419	14.4108	0.539331	9422	2.34685	92	0.955	0.953	0.002	0.01	0.035	0.0463671	0.000184433
10	2	629.899	56.6074	9589	18734	0.533386	30.0581	0.530992	22989	2.10979	97	0.933	0.158	0.775	0.032	0.035	0.0227974	0.0225887
11	2	586.637	48.7734	2431	41886	0.533933	27.6455	0.566815	18455	2.23522	93	0.955	0.118	0.837	0.019	0.026	0.0366475	0.0264677
12	1	292.479	27.5953	1002	90805	0.525404	14.585	0.528534	9502	2.30678	90	0.964	0.962	0.002	0.01	0.026	0.051197	0.000192062
13	2	172.782	46.9938	6361	13135	0.532676	25.7668	0.548302	19971	2.05864	92	0.922	0.479	0.443	0.049	0.029	0.0383571	0.0281266
14	2	190.572	50.8929	2673	43395	0.533989	28.2896	0.555865	18871	2.23173	94	0.955	0.088	0.867	0.017	0.028	0.0355616	0.0264968
15	2	122.91	46.9045	5241	16544	0.535142	26.2886	0.560471	19441	2.13749	99	0.914	0.359	0.555	0.046	0.04	0.0261089	0.0254759
16	1	393.537	30.8074	2169	101698	0.527818	17.7077	0.574786	12132	2.13658	99	0.96	0.959	0.001	0.009	0.031	0.0413052	4.68069e-05
17	1	192.488	25.5432	493	140506	0.530822	14.1242	0.552954	9245	2.31357	91	0.959	0.958	0.001	0.01	0.031	0.0551753	0.000104764
18	1	273.88	27.5619	1002	94674	0.525427	14.539	0.527502	9499	2.30129	90	0.963	0.961	0.002	0.008	0.029	0.0513247	0.000191823
19	2	146.226	51.4681	3806	31338	0.532493	27.87	0.541501	19140	2.19807	94	0.953	0.198	0.755	0.022	0.025	0.03457	0.025267
20	1	170.769	25.2267	525	125218	0.534279	14.2222	0.563774	9229	2.33817	92	0.96	0.959	0.001	0.01	0.03	0.0455009	9.29569e-05
21	1	271.443	25.2605	589	144208	0.534783	14.2371	0.563612	9234	2.33647	93	0.963	0.962	0.001	0.007	0.03	0.0452559	7.88187e-05
22	2	445.7	49.7029	11508	7194	0.530448	26.0327	0.523767	22338	1.94234	88	0.773	0.328	0.445	0.131	0.096	0.0366655	0.0158923
23	1	1160.72	26.696	594	195380	0.530171	14.4971	0.543042	9460	2.35465	91	0.954	0.952	0.002	0.009	0.037	0.0529274	0.000160661
24	1	454.451	25.2642	572	143992	0.53478	14.2376	0.563549	9235	2.33276	92	0.963	0.962	0.001	0.007	0.03	0.0457552	8.12216e-05
25	2	425.462	49.2843	3481	28816	0.535922	28.0825	0.569806	19164	2.21754	99	0.934	0.117	0.817	0.034	0.032	0.0259524	0.0258687
26	2	491.887	47.4022	12187	6336	0.531259	24.9692	0.526752	22227	1.89954	88	0.736	0.323	0.413	0.148	0.116	0.0380355	0.0159572
27	2	472.227	47.8936	10663	7787	0.531297	25.4579	0.531551	21654	1.94578	89	0.778	0.293	0.485	0.121	0.101	0.0377183	0.0158087
28	1	1256.95	26.0359	414	166735	0.534694	14.386	0.552543	9376	2.38865	94	0.959	0.957	0.002	0.007	0.034	0.0438342	0.000183593
29	2	539.165	51.1391	2229	57447	0.534069	28.4308	0.555949	18705	2.24956	94	0.962	0.054	0.908	0.015	0.023	0.0350695	0.0260323
30	2	518.389	49.1579	3573	27258	0.535912	27.9658	0.568898	19207	2.2067	99	0.938	0.148	0.79	0.031	0.031	0.0259631	0.0259092
31	2	842.582	47.9619	13792	5600	0.53333	24.6766	0.514505	22794	1.8894	89	0.701	0.349	0.352	0.164	0.135	0.0358638	0.0185438
32	2	641.645	48.1054	14127	5461	0.53329	24.7061	0.513583	22961	1.87927	89	0.709	0.364	0.345	0.17	0.121	0.0359711	0.018981
33	2	654.982	48.6	14164	5541	0.533382	24.964	0.513663	23178	1.87661	89	0.704	0.341	0.363	0.165	0.131	0.0356388	0.0188058
34	2	436.134	48.628	14252	5457	0.53334	25.0443	0.515018	23182	1.88081	88	0.7	0.324	0.376	0.17	0.13	0.0355817	0.0187794
35	2	200.95	49.2891	14416	5572	0.533352	25.5001	0.517358	23394	1.88561	88	0.686	0.255	0.431	0.17	0.144	0.0352251	0.0186182
36	4	275.662	94.6661	30312	5119	0.533968	49.0223	0.517844	46596	1.86615	92	0.896	0.332	0.564	0.051	0.053	/	/
37	2	585.292	49.4819	3474	29656	0.535785	28.106	0.568006	19195	2.2199	99	0.936	0.124	0.812	0.031	0.033	0.0258074	0.0257919
38	2	627.433	49.259	3487	28254	0.535984	28.0609	0.56966	19182	2.21395	99	0.939	0.134	0.805	0.03	0.031	0.0232686	4.25506e-05
39	1	1512.38	25.2935	503	159139	0.5349	14.3289	0.566504	9259	2.33438	93	0.963	0.962	0.001	0.006	0.031	0.0508721	0.0505274
40	2	485.065	49.2559	3548	27967	0.535757	28.0044	0.568549	19221	2.20982	99	0.934	0.138	0.796	0.03	0.036	0.0261058	0.0260884
41	2	377.572	49.2186	3565	28017	0.535994	28.0378	0.569658	19225	2.20817	99	0.937	0.137	0.8	0.031	0.032	0.0261174	0.0261014
42	2	418.521	49.202	3596	26686	0.535977	28.0046	0.569176	19227	2.21277	99	0.934	0.143	0.791	0.032	0.034	0.0261847	0.0261685
43	2	319.943	49.2375	3515	28662	0.535955	28.0255	0.56919	19138	2.21387	99	0.937	0.133	0.804	0.03	0.033	0.0234392	3.58873e-05
44	1	365.699	25.2561	578	148730	0.534773	14.244	0.563983	9250	2.37719	93	0.962	0.961	0.001	0.007	0.031	0.0717606	0.030146
45	2	334.093	47.9458	10623	7776	0.531426	25.5096	0.532051	21604	1.94732	88	0.782	0.284	0.498	0.117	0.101	0.0377303	0.0158565
46	2	455.142	47.4567	12199	6380	0.531146	24.9729	0.526224	22213	1.89857	88	0.731	0.309	0.422	0.151	0.118	0.0382442	0.0160695
47	2	482.598	47.6012	12121	6440	0.531079	25.1033	0.527367	22240	1.9027	88	0.736	0.322	0.414	0.15	0.114	0.0262196	0.000117161
48	1	782.865	26.9128	864	105511	0.531993	14.4288	0.53613	9512	2.33831	92	0.957	0.955	0.002	0.01	0.033	0.0460253	0.000212798
49	1	1273.33	27.7976	1345	128579	0.530882	14.5275	0.522616	9592	2.36259	93	0.955	0.953	0.002	0.009	0.036	0.0656342	0.0285925
50	2	566.257	50.4869	11552	7428	0.530089	26.2556	0.520048	22297	1.94869	88	0.775	0.283	0.492	0.125	0.1	0.0356239	0.0265103
51	2	586.082	52.0336	2891	43808	0.533313	28.4995	0.547714	19012	2.22828	94	0.959	0.089	0.87	0.017	0.024	0.0220977	0.000123651
52	1	1087.28	28.1233	924	136261	0.531388	14.7257	0.523614	9588	2.34241	94	0.965	0.962	0.003	0.007	0.028	0.0455117	0.045485
53	2	643.508	49.2155	3555	27338	0.535994	28.0371	0.56968	19247	2.20559	99	0.935	0.139	0.796	0.032	0.033	0.0258657	0.0257303
54	2	761.311	49.6744	3727	25741	0.535495	27.9555	0.562774	19304	2.20245	99	0.936	0.163	0.773	0.031	0.033	0.0258657	0.0257303
* BUSCOs, Benchmarking Universal Single-Copy Orthologues.
