# Supplementary material for: Clonality, inbreeding, and hybridization in two extremotolerant black yeasts
Source: Gigascience. 2022 Oct 6;11:giac095. doi: 10.1093/gigascience/giac095 (PMC9535773; doi:10.1093/gigascience/giac095)
Supplement: giac095_Supplemental_Files [file giac095_supplemental_files.zip › SupplementalTableS2.xlsx]

## Sheet: H_werneckii
Genome number	Hybrid group*	HET group 1	HET group 2	HET group 3	HET group 4	HET group 5	HET group 6	HET group 7	HET group 8	HET group 9	HET group 10	HET group 11	HET group 12	HET group 13	HET group 14	HET group 15	HET group 16	HET group 17	HET group 18	HET group 19	HET group 20	HET group 21	HET group 22	HET group 23	HET group 24	HET group 25	HET group 26	HET group 27	HET group 28	HET group 29	HET group 30	HET group 31	HET group 32	HET group 33	HET group 34	HET group 35	HET group 36	HET group 37	Het-C group 1	Het-C group 2
1		0	1	0	0	1	0	1	1	0	0	0	0	0	1	0	1	0	0	0	1	0	1	1	0	0	0	1	1	1	0	1	1	0	0	1	0	1	1	1
2		0	1	0	1	1	0	0	1	0	0	0	1	0	0	0	1	0	1	0	1	0	1	1	0	0	0	1	0	0	0	1	1	1	0	1	0	1	1	1
3		0	1	1	1	1	0	0	1	0	0	0	1	0	0	0	1	0	1	0	1	0	1	1	0	0	0	1	0	0	0	1	1	1	0	1	0	1	1	1
4	1a	1	2	0	0	2	0	1	2	1	0	0	1	0	2	0	1	0	2	1	2	0	2	2	0	1	1	0	1	0	2	2	0	1	0	2	0	2	2	2
5	1	1	2	0	0	2	0	0	2	1	0	0	1	0	2	0	2	0	2	1	2	0	2	1	0	1	0	0	1	0	1	2	1	1	0	2	0	2	2	2
6	1	1	2	0	0	2	0	1	2	1	0	0	1	0	2	0	2	0	2	1	2	0	2	1	0	1	0	0	1	0	1	2	1	1	0	2	0	2	2	2
7	1	1	2	0	0	2	0	0	2	1	0	0	1	0	2	0	2	0	2	1	2	0	2	1	0	1	0	0	1	0	1	2	1	1	0	2	0	2	2	2
8	2	0	2	1	2	2	0	1	2	0	2	1	1	0	1	0	2	0	2	0	2	1	1	2	0	1	1	1	1	1	0	2	2	1	0	2	0	2	2	2
9		1	1	1	0	1	0	1	1	0	0	0	0	0	1	0	1	0	1	0	0	0	1	0	0	1	0	1	1	0	1	1	0	0	0	1	0	1	1	1
10	1	2	2	0	0	3	0	0	2	1	0	0	1	0	2	0	3	0	1	1	3	0	2	2	0	1	0	0	2	1	2	2	1	1	0	2	0	2	2	2
11	3	1	2	0	0	2	0	1	2	0	0	1	1	0	1	1	2	0	1	0	1	0	1	2	0	1	0	2	1	1	2	0	0	0	0	2	0	2	2	2
12		1	1	0	0	1	0	1	1	0	0	0	0	0	1	1	1	0	1	0	1	1	0	1	0	1	1	1	1	1	0	0	0	1	0	1	0	1	1	1
13	3	0	2	0	0	2	0	1	2	0	1	1	1	0	2	1	2	0	1	0	1	0	1	1	0	1	2	2	1	0	2	1	1	0	0	2	0	2	2	2
14	2	0	2	1	1	2	0	1	2	0	2	1	1	0	1	0	2	0	2	0	2	1	1	2	0	1	1	1	1	1	0	2	2	1	0	2	0	2	2	2
15	1	1	2	0	0	2	0	0	2	1	0	0	1	0	1	0	2	0	2	1	2	0	1	1	0	1	0	0	1	0	1	2	1	1	0	2	0	2	2	2
16		1	1	0	0	1	0	0	1	1	0	0	0	0	0	1	1	0	1	0	0	0	0	1	0	0	0	1	1	0	1	1	0	0	0	1	0	1	1	1
17		0	1	0	0	1	0	1	1	1	0	1	0	0	1	1	0	0	1	0	0	0	0	1	0	1	0	1	1	1	0	0	0	0	0	1	1	1	1	1
18		1	1	0	0	1	0	1	1	0	0	0	0	0	1	1	1	0	1	0	1	1	0	1	0	1	1	1	1	1	0	0	0	0	0	1	0	1	1	1
19	2	0	2	1	0	2	0	1	2	0	1	1	1	0	1	0	2	0	2	0	2	1	1	2	0	1	1	1	1	1	0	2	2	1	0	2	0	2	2	1
20		1	1	0	0	1	0	0	1	0	1	0	0	0	0	1	1	0	0	0	1	0	1	1	0	0	0	1	1	1	0	1	1	0	0	1	0	1	1	1
21		1	1	0	0	1	0	1	1	0	1	0	0	0	1	1	1	0	0	0	1	0	1	1	0	0	0	1	1	1	0	1	1	0	0	1	0	1	1	1
22	6	0	0	0	1	2	0	1	1	0	1	0	0	0	2	2	2	1	0	0	0	0	0	2	0	2	2	2	2	2	0	0	1	0	0	2	1	2	2	2
23		0	1	1	0	1	1	0	1	1	0	0	0	0	0	0	1	0	0	0	0	0	0	2	0	1	0	1	1	1	1	0	0	0	0	1	1	1	1	1
24		1	1	0	0	1	0	1	1	0	1	0	0	0	1	1	1	0	0	0	1	0	1	0	0	0	0	1	1	1	0	1	1	0	0	1	0	1	1	1
25	1	1	2	0	0	2	0	0	2	1	0	0	1	0	2	0	2	0	2	1	2	0	2	1	0	1	0	0	1	0	1	2	1	1	0	2	0	2	2	2
26	5	0	2	0	0	2	0	1	2	0	1	2	0	0	0	1	2	0	1	0	0	1	0	1	0	0	2	2	2	2	1	0	0	0	0	2	1	1	2	2
27	4	0	1	0	0	2	0	1	2	1	0	1	0	0	1	2	2	0	0	0	0	1	0	0	0	2	1	2	2	2	1	0	1	0	0	1	0	2	2	2
28		1	1	0	2	1	0	0	1	0	0	0	0	0	0	0	1	0	1	0	1	0	0	1	0	0	0	1	1	1	1	1	1	0	0	1	0	1	1	1
29	2	0	2	1	0	2	0	0	2	0	2	1	1	0	1	0	2	0	2	0	2	1	1	1	0	1	1	1	1	1	0	2	2	1	0	2	0	2	2	2
30	1	1	2	0	0	2	0	1	2	1	0	0	1	0	2	0	2	0	2	1	2	0	2	1	0	1	0	0	1	0	1	2	1	1	0	2	0	2	2	2
31	9	1	0	0	1	2	1	1	2	0	0	0	0	0	2	0	2	0	2	0	1	0	1	1	1	1	0	2	2	0	1	2	1	0	0	0	0	1	2	2
32	9	1	0	0	0	2	1	1	2	0	0	0	0	0	2	0	2	0	2	0	1	0	1	1	1	1	0	1	2	0	0	1	1	0	0	1	0	1	3	2
33	9	1	0	0	1	2	1	0	2	0	0	0	0	0	2	0	2	0	2	0	1	0	1	0	1	1	0	2	2	0	0	1	1	0	0	0	0	1	2	3
34	9	1	0	0	1	2	1	0	2	0	0	0	0	0	2	0	2	0	2	0	1	0	1	0	1	2	0	2	2	0	0	2	1	0	0	1	0	1	2	2
35	9	1	0	0	1	2	1	0	2	0	0	0	0	0	2	0	2	0	2	0	1	0	1	0	1	2	0	2	2	0	1	1	1	0	0	1	0	1	2	2
36	10	2	1	0	1	4	1	1	4	1	0	0	1	0	4	0	4	0	4	0	3	0	3	2	1	2	0	1	2	0	0	3	1	1	0	2	0	3	3	6
37	1	1	2	0	0	2	0	1	2	1	0	0	1	0	2	0	2	0	2	1	2	0	2	1	0	1	0	0	1	0	1	2	1	1	0	2	0	2	2	2
38	1	1	2	0	0	2	0	1	2	1	0	0	1	0	2	0	2	0	2	1	2	0	2	1	0	1	0	0	1	0	1	2	1	1	0	2	0	2	2	2
39		1	1	0	0	1	0	1	1	0	1	0	0	0	1	1	1	0	0	0	1	0	1	1	0	0	0	1	1	1	0	1	1	0	0	1	0	1	1	1
40	1	1	2	0	0	2	0	0	2	1	0	0	1	0	2	0	2	0	2	1	2	0	2	1	0	1	0	0	1	0	1	2	1	1	0	2	0	2	2	2
41	1	1	2	0	0	2	0	1	2	1	0	0	1	0	2	0	2	0	2	1	2	0	2	1	0	1	0	0	1	0	1	2	1	1	0	2	0	2	2	2
42	1	1	2	0	0	2	0	1	2	1	0	0	1	0	2	0	2	0	2	1	2	0	2	1	0	1	0	0	1	0	1	2	1	1	0	2	0	2	2	2
43	1	1	2	0	0	2	0	1	2	1	0	0	1	0	2	0	2	0	2	1	2	0	2	1	0	1	0	0	1	0	1	2	1	1	0	2	0	2	3	2
44		1	1	0	0	1	0	1	1	0	1	0	0	0	1	1	1	0	0	0	1	0	1	1	0	0	0	1	1	1	1	1	1	0	0	1	0	1	1	1
45	4	0	1	0	0	2	0	1	2	1	0	1	0	0	1	2	2	0	0	0	0	1	0	0	0	1	1	2	2	2	1	0	1	0	0	1	0	2	2	2
46	5	0	2	0	0	2	0	1	2	0	1	2	0	0	0	2	2	0	1	0	0	2	0	1	0	0	2	2	2	2	1	0	1	0	0	2	1	1	2	2
47	5	0	2	0	0	2	0	1	2	0	1	2	0	0	0	2	2	0	1	0	0	2	0	1	0	1	2	2	2	1	1	0	1	0	0	2	1	1	2	2
48		1	1	1	0	1	0	1	1	0	0	0	0	0	1	0	1	0	1	0	0	0	1	1	0	1	0	1	1	0	1	1	1	0	0	1	0	1	1	1
49		1	1	1	0	1	0	1	1	0	0	0	0	0	1	0	1	0	1	0	0	0	1	2	0	1	0	1	1	0	1	1	0	0	0	1	0	1	1	1
50	6	0	1	1	1	2	0	1	1	0	1	0	0	0	2	2	2	1	0	0	0	0	0	1	0	2	2	2	2	2	0	0	1	0	0	2	1	2	2	2
51	2	0	2	1	1	2	0	1	2	0	1	1	1	0	1	0	2	0	2	0	2	1	1	2	0	1	1	1	1	1	0	2	2	1	0	2	0	2	2	2
52		1	1	1	1	1	0	1	1	0	0	0	0	0	0	1	1	0	0	0	1	0	1	1	0	0	0	1	1	1	0	1	1	0	0	1	0	1	1	1
53	1	1	2	0	0	2	0	1	2	1	0	0	1	0	1	0	2	0	2	1	2	0	2	1	0	1	0	0	1	0	1	2	1	1	0	2	0	2	2	2
54	1	1	2	0	0	2	0	1	2	1	0	0	1	0	2	0	2	0	2	1	2	0	2	1	0	1	0	0	1	0	1	2	1	1	0	2	0	2	2	2
A	1	1	2	0	0	2	0	1	2	1	0	0	1	0	1	0	0	0	1	1	3	0	2	3	0	1	0	1	1	0	2	2	1	2	1	2	0	2	2	2
B	1	1	2	0	0	2	0	0	2	1	0	0	1	0	1	0	0	0	2	1	2	0	2	1	0	1	0	2	1	0	1	2	2	1	1	2	0	1	2	2
C		1	1	0	0	1	0	0	1	0	0	0	0	0	0	0	0	0	1	0	1	0	1	1	0	1	0	1	1	0	1	1	1	0	1	1	0	0	1	1
D		1	1	0	0	1	0	1	1	0	0	0	0	0	0	0	0	0	0	0	2	0	1	1	0	0	0	1	1	0	1	1	1	1	0	1	0	1	1	1
E	8	2	1	0	0	2	0	2	2	0	0	0	0	0	2	0	0	0	1	0	0	1	2	2	0	2	0	1	2	0	0	0	1	1	0	2	0	1	2	2
F	7	0	2	0	0	2	0	1	2	0	1	0	0	0	2	0	0	0	1	2	2	1	1	1	0	1	1	1	2	0	2	2	2	0	0	2	0	1	2	2
G	9	1	2	0	1	2	0	1	2	0	0	0	0	1	2	0	1	0	1	1	1	0	2	2	0	1	0	2	2	0	1	2	1	1	0	1	0	1	2	2
H	6	0	2	0	1	2	0	1	2	0	1	0	0	1	1	0	0	0	2	0	2	0	0	1	0	2	2	2	2	0	2	0	1	1	2	1	0	2	2	2
I	5	0	2	0	0	2	0	2	2	0	1	0	0	0	1	0	0	0	1	1	1	2	0	2	0	2	2	2	2	0	2	0	1	1	1	2	0	2	2	2
J	5	0	2	0	0	2	0	2	1	0	2	0	0	1	0	0	0	0	1	1	0	2	0	2	0	1	2	1	2	0	2	0	2	1	1	2	0	2	2	2
K	4	0	2	0	0	1	0	0	2	1	1	0	0	0	1	0	0	0	0	1	2	1	0	1	0	2	1	2	1	0	2	0	1	1	0	2	1	2	2	2
L	4	0	1	1	0	1	0	1	0	1	1	0	0	1	1	0	0	0	0	1	1	0	0	2	0	2	1	1	1	0	2	0	2	1	0	1	1	2	2	2
* As marked on Fig. 4

## Sheet: A_melanogenum
Genome number	Hybrid group*	HET group 1	HET group 2	HET group 3	HET group 4	HET group 5	HET group 6	Het-C group 1	Het-C group 2
1		1	1	1	0	0	0	1	1
2		1	1	1	1	0	0	1	3
3		1	1	1	0	0	0	1	1
4		0	1	1	0	0	0	1	1
5		1	0	0	0	0	0	1	1
6	6	2	1	1	1	1	0	2	2
8	7	2	1	1	0	0	0	2	2
9	1	2	2	2	0	0	0	2	2
10	4	2	2	2	1	0	0	2	4
11		1	1	1	0	0	0	1	1
12		0	1	1	0	0	0	1	1
13		1	1	1	0	0	0	1	1
14		0	1	1	0	0	0	1	1
15		1	1	1	0	0	0	1	1
16		2	2	2	0	0	0	2	2
17	1	2	2	2	0	0	0	2	2
18		1	1	1	2	0	0	3	3
19	1	2	2	2	0	0	0	2	3
20	1	2	2	2	0	0	0	2	2
21	1	2	2	2	0	0	0	2	2
22	1	2	2	2	0	0	0	2	3
23	1	2	2	2	0	0	0	2	3
24	1	2	2	2	0	0	0	2	3
25		1	1	1	0	0	0	1	0
26	3	2	0	0	1	0	0	2	2
27		1	0	0	0	0	0	1	1
28	2	2	2	2	0	0	1	2	3
29	2	2	2	2	0	0	1	2	1
30	2	2	2	2	0	0	1	2	3
31	1	2	2	2	0	0	0	2	4
32	2	2	2	2	0	0	1	2	3
33	1	2	2	2	0	0	0	2	3
34	1	2	2	2	0	0	0	2	3
36	6	2	1	1	1	1	0	2	2
37	1	2	2	2	0	0	0	2	3
38		1	1	1	1	0	0	1	1
39	1	2	2	2	0	0	0	2	2
40		0	1	1	0	0	0	1	1
41	6	2	1	1	1	1	0	2	2
42	5	2	2	2	0	1	0	2	2
43	1	2	2	2	0	0	0	2	2
44	1	2	2	2	0	0	0	2	3
45	1	2	2	2	0	0	0	2	3
46	1	2	2	2	0	0	0	2	2
47		1	1	1	0	0	0	1	1
48		1	1	1	0	0	0	1	1
49	4	2	2	2	1	0	0	2	4
* As marked on Fig. 4
